# Supplementary material for: Transcriptomic Profiling of Peripheral Edge of Lesions to Elucidate the Pathogenesis of Psoriasis Vulgaris
Source: Int J Mol Sci. 2022 Apr 30;23(9):4983. doi: 10.3390/ijms23094983 (PMC9101153; doi:10.3390/ijms23094983)
Supplement: Supplementary file 1 [file ijms-23-04983-s001.zip]

Archive with 2 entries (2 files):
- Supplementary Table S4.xlsx
- Supplementary_of_Transcriptomic_profiling_of_peripheral_edge_of_lesion_to_generate.pdf
