# Supplementary material for: Transcriptomic Profiling of Peripheral Edge of Lesions to Elucidate the Pathogenesis of Psoriasis Vulgaris
Source: Int J Mol Sci. 2022 Apr 30;23(9):4983. doi: 10.3390/ijms23094983 (PMC9101153; doi:10.3390/ijms23094983)
Supplement: Supplementary file 1 [file ijms-23-04983-s001.zip › Supplementary Table S4.xlsx]

## Sheet: Sheet1
Categories	Diseases or Functions Annotation	p-value	Predicted Activation State	Activation z-score	Number of DEGs	DEGs
Cancer,Organismal Injury and Abnormalities	Cancer	1.14e-33	Increased	3.163	1109	A2M,A2ML1,AACS,AASS,ABCA1,ABHD16A,ABR,ACAP2,ACAP3,ACBD3,ACOT1,ACP7,ACSL3,ACSS2,ACTB,ADAM15,ADAM17,ADAR,ADI1,ADIRF,AEBP1,AFDN,AFF4,AGFG2,AGPAT1,AGPAT2,AGPS,AHNAK,AHR,AKAP1,AKAP11,AKR1B10,ALDH1A3,ALDH3A2,ALDOA,ALDOC,ALKBH7,ALMS1,AMBRA1,ANK3,ANKRD13A,ANKRD35,ANKRD36,ANKRD36C,ANKRD44,AP1G2,AP1M1,AP2A1,AP2S1,AP5Z1,APCDD1,API5,APOD,APOE,APOL6,ARAP1,ARF1,ARF5,ARFGEF1,ARFGEF2,ARG1,ARHGDIA,ARHGEF10L,ARHGE…
Cancer,Organismal Injury and Abnormalities	Cancer of cells	1.17e-14	Increased	2.227	542	A2ML1,AASS,ABCA1,ACOT1,ACSL3,ACSS2,ACTB,ADAM17,ADAR,ADI1,AFDN,AHNAK,AHR,AKAP1,AKAP11,ALMS1,AMBRA1,ANK3,ANKRD35,ANKRD36,ANKRD36C,AP1G2,AP1M1,AP2A1,APCDD1,APOD,APOE,ARAP1,ARHGEF10L,ARHGEF12,ARID4B,ASCC3,ASXL2,ATAD2B,ATF4,ATP11B,ATP13A4,ATP5F1D,ATP6V1A,ATR,BAZ2A,BCLAF1,BDP1,BGN,BIRC6,BMP2K,BMPR2,BOD1L1,BRAF,C18orf25,CAP1,CARD6,CAV1,CBLC,CCDC85B,CCL27,CCNA2,CCNB1,CCND1,CCND2,CD151,CD248,CD274,CD47,CD…
Cancer,Cell Death and Survival,Organismal Injury and Abnormalities,Tumor Morphology	Cell death of osteosarcoma cells	4.14e-14	Increased	4.352	33	COPA,EIF3F,KPNB1,NUP155,PSMC5,PSMD12,RPL10,RPL13,RPL19,RPL27,RPL3,RPL31,RPL35A,RPL37A,RPL5,RPL6,RPL7,RPL9,RPS11,RPS12,RPS13,RPS14,RPS15A,RPS16,RPS18,RPS19,RPS21,RPS24,RPS27A,RPS28,RPS3,RPS5,RPS7
Connective Tissue Development and Function,Tissue Development	Growth of connective tissue	4.99e-12	Increased	2.094	103	ACTB,ADAR,AEBP1,AHR,ALDH3A2,ATF4,ATR,BGN,BMPR2,BRAF,CAPNS1,CAV1,CCNA2,CCNB1,CCND1,CCND2,CD274,CD74,CDKN1A,CIRBP,COL1A1,COMP,CSK,CSNK1A1,CXCL8,DCN,DDR2,EDNRB,ELN,EMD,EP300,EREG,ERO1A,FBLN1,FBLN5,FBRS,FERMT1,FGFR3,FOSL2,FTH1,GAS6,GNAI2,HIF1A,HSPB1,HUWE1,IGFBP3,IGFBP4,IGFBP6,IGFBP7,IKBKB,IL36A,IL36G,ITGB1,KHDRBS1,KLK6,KMT2C,KRT10,KRT2,LGALS1,LGALS7/LGALS7B,MAP3K1,MAPK3,MIF,NEAT1,NOTCH2,NUPR1,PARD3,P…
Cellular Compromise,Inflammatory Response	Degranulation of myeloid cells	1.79e-11	Increased	2.04	76	AGPAT2,ALDOA,ALDOC,AP1M1,ARG1,ATP11B,ATP6V0C,CALML5,CAND1,CAP1,CD47,CD59,CDK13,CFD,CSK,CST3,CSTB,CTSC,CXCL8,CYBA,CYBB,CYFIP1,DBN1,DEFB103A/DEFB103B,DEGS1,DPP7,DSC1,DSG1,FRK,FTH1,FTL,GLB1,GM2A,GSN,HEBP2,HRNR,HSPA8,HUWE1,IQGAP1,IST1,KPNB1,KRT1,LCN2,LYZ,MAPK3,MIF,MTMR4,NIT2,NME2,NPC2,ORAI1,PECAM1,PKM,PKP1,PLAT,PLD1,PNP,PSMD12,PSMD13,PSMD3,PTGER3,PYCARD,RAC1,S100A7,S100A8,S100A9,SERPINB3,SLC9A3R1,STA…
Cancer,Cell Death and Survival,Organismal Injury and Abnormalities,Tumor Morphology	Cell death of tumor cells	4.21e-11	Increased	2.106	74	ATF4,ATR,BRAF,CAV1,CCL27,CD274,CD47,CD59,CD74,CDKN1A,COPA,CXCL8,CYCS,EIF3F,EP300,FEM1B,FHL2,HES1,HIF1A,IGFBP3,IKBKB,JAG1,KPNB1,LGALS1,MAP3K1,MIF,NAMPT,NUP155,PARP14,PIM3,PNP,PSMC5,PSMD12,RAC1,RACK1,RARG,RHOB,RPL10,RPL13,RPL19,RPL27,RPL3,RPL31,RPL35A,RPL37A,RPL5,RPL6,RPL7,RPL9,RPS11,RPS12,RPS13,RPS14,RPS15A,RPS16,RPS18,RPS19,RPS21,RPS24,RPS27A,RPS28,RPS3,RPS5,RPS7,RTN4,SERPINB9,SLC7A11,SMARCA4,STA…
Cancer,Cell Death and Survival,Organismal Injury and Abnormalities,Tumor Morphology	Necrosis of tumor	4.93e-11	Increased	2.09	75	ATF4,ATR,BRAF,CAV1,CCL27,CD274,CD47,CD59,CD74,CDKN1A,COPA,CXCL8,CYCS,EIF3F,EP300,FEM1B,FHL2,HES1,HIF1A,IGFBP3,IKBKB,JAG1,KPNB1,LGALS1,MAP3K1,MIF,NAMPT,NUP155,PARP14,PIM3,PNP,PSMC5,PSMD12,RAC1,RACK1,RARG,RHOB,RPL10,RPL13,RPL19,RPL27,RPL3,RPL31,RPL35A,RPL37A,RPL5,RPL6,RPL7,RPL9,RPS11,RPS12,RPS13,RPS14,RPS15A,RPS16,RPS18,RPS19,RPS21,RPS24,RPS27A,RPS28,RPS3,RPS5,RPS7,RTN4,SERPINB9,SLC7A11,SMARCA4,STA…
Cardiovascular System Development and Function,Organismal Development	Vasculogenesis	8.24e-11	Increased	2.922	120	ADAM15,ADAM17,AHR,AKAP1,APOE,ARG1,ARHGDIA,ARID4B,ATP5F1A,BCLAF1,BMPR2,BRAF,CAPNS1,CARD6,CAV1,CCND1,CD151,CD81,CDKN1A,CHD7,CLIC4,COL1A1,COMP,CSNK1A1,CTNNBIP1,CXCL14,CXCL8,CYBA,CYBB,CYCS,CYP51A1,DCN,DDR2,DLG1,DNM2,DRAP1,EDNRB,ELN,EMD,ERO1A,FAT1,FBLN1,FBLN5,FGFR3,FHL1,GAS6,GBP1,GNA11,GPC1,GPX1,GSN,HECTD1,HES1,HIF1A,HK2,IDH3A,IGFBP3,IGFBP4,IGFBP7,IQGAP1,ITGB1,JAG1,KRT1,LAMA2,LCN2,LDLR,LGALS1,METAP2,M…
Cardiovascular System Development and Function,Organismal Development	Angiogenesis	1.12e-10	Increased	2.942	140	ADAM15,ADAM17,AHR,AKAP1,APOE,ARG1,ARHGDIA,ARID4B,ATP2B4,ATP5F1A,BCLAF1,BIRC6,BMPR2,BRAF,CAPNS1,CARD6,CAV1,CCND1,CD151,CD81,CDKN1A,CHD7,CLIC4,COL1A1,COMP,CSK,CSNK1A1,CST3,CTNNBIP1,CXCL14,CXCL8,CYBA,CYBB,CYCS,CYP51A1,DCN,DDR2,DLG1,DNM2,DRAP1,EDNRB,ELN,EMD,EPN2,EREG,ERO1A,FAT1,FBLN1,FBLN5,FGFR3,FHL1,FHL2,GAS6,GBP1,GNA11,GPC1,GPX1,GSN,HECTD1,HES1,HIF1A,HK2,HSPB1,IDH3A,IGFBP3,IGFBP4,IGFBP7,IKBKB,IQGAP…
Cardiovascular System Development and Function	Development of vasculature	3.75e-10	Increased	2.943	149	ADAM15,ADAM17,AHR,AKAP1,APOE,ARG1,ARHGDIA,ARID4B,ATP2B4,ATP5F1A,BCLAF1,BIRC6,BMPR2,BRAF,CAPNS1,CARD6,CAV1,CCND1,CD151,CD81,CDKN1A,CHD7,CLIC4,COL1A1,COMP,CSK,CSNK1A1,CST3,CTNNBIP1,CXCL14,CXCL8,CYBA,CYBB,CYCS,CYP51A1,DCN,DDR2,DLG1,DNM2,DRAP1,EDNRB,ELN,EMD,EPN2,EREG,ERO1A,FAT1,FBLN1,FBLN5,FGFR3,FHL1,FHL2,GAS6,GBP1,GJB2,GNA11,GPC1,GPX1,GSN,HECTD1,HES1,HIF1A,HK2,HSPB1,IDH3A,IGFBP3,IGFBP4,IGFBP7,IKBKB,…
Molecular Transport,Protein Synthesis,Protein Trafficking	Localization of protein	8.98e-09	Increased	2.313	47	ANK3,APOE,ARHGDIA,CAV1,CD81,CDKN1A,CYBB,DENND4C,DLG1,EHD2,EPB41L3,ERCC3,FKBP1A,FTL,GAS6,HLA-A,IGFBP3,IKBKB,INPP5K,IST1,ITGB1,KIFAP3,LAMA5,LDLR,MIF,MYCBP2,MYO5A,NIN,PALM,PHYHIP,PKP1,PKP3,RAC1,RACK1,S100A10,SCRIB,SEC23A,SLC9A3R1,STAT3,TESK1,THBS1,TNFRSF1A,TRIM22,TSPAN14,TTC7A,ULK1,WDFY4
Cancer,Cell Death and Survival,Organismal Injury and Abnormalities,Tumor Morphology	Cell death of cancer cells	1.53e-08	Increased	2.244	59	ATF4,ATR,BRAF,CD47,CD59,CD74,CDKN1A,COPA,CXCL8,EIF3F,FEM1B,FHL2,HES1,HIF1A,IGFBP3,IKBKB,KPNB1,LGALS1,MAP3K1,MIF,NAMPT,NUP155,PARP14,PNP,PSMC5,PSMD12,RAC1,RARG,RPL10,RPL13,RPL19,RPL27,RPL3,RPL31,RPL35A,RPL37A,RPL5,RPL6,RPL7,RPL9,RPS11,RPS12,RPS13,RPS14,RPS15A,RPS16,RPS18,RPS19,RPS21,RPS24,RPS27A,RPS28,RPS3,RPS5,RPS7,RTN4,SMARCA4,STAT3,YES1
Tissue Development	Growth of epithelial tissue	3.35e-08	Increased	2.463	98	ADAM15,ADAM17,AHR,ALDH3A2,ALMS1,APOE,ARG1,ATP5F1A,BCLAF1,BMPR2,BRAF,CAV1,CCND1,CCND2,CDKN1A,CLDN1,COL1A1,CSNK1A1,CTNNBIP1,CXCL14,CXCL8,CYBA,CYBB,CYP7B1,DLG1,EDNRB,EP300,EREG,FBLN5,FERMT1,FGFR3,FHL2,GAS6,GBP1,GNAS,GPC1,HES1,HIF1A,HUWE1,IGFBP4,IGFBP7,IKBKB,IL36G,IQGAP1,ITGB1,ITGB4,KDM5B,KLK6,KRT10,KRT16,KRT2,LAMA5,LCN2,LGALS1,LGALS7/LGALS7B,LTBP4,METAP2,NCOR1,NME2,NOTCH2,NUPR1,PARD3,PECAM1,PKM,PKP1…
Cellular Movement	Chemotaxis	4.65e-08	Increased	2.114	79	A2M,ADAM17,C10orf99,CAPG,CAV1,CCL27,CCND1,CD151,CD47,CD74,CDKN1A,CLCN3,CSK,CST3,CXCL14,CXCL8,CYBB,CYP7B1,DEFB103A/DEFB103B,DEFB4A/DEFB4B,EDNRB,ELN,FGFBP1,GAS6,GFRA1,GNA11,GNAI2,GNAI3,GNAS,GNB2,GSN,HSPB1,IKBKB,ITCH,ITGB1,LCN2,LGALS1,LYST,MAP2K2,MAP3K1,MAPK3,MICOS10-NBL1/NBL1,MIF,MMP28,MPP1,MYLK,NINJ1,PARD3,PLAT,PLD1,PLEC,PLEKHG5,PLXNB1,PTGES,PTPN11,RAC1,RHOB,RHOD,RICTOR,RPS19,RTN4,S100A4,S100A7,S1…
Free Radical Scavenging	Synthesis of reactive oxygen species	4.79e-08	Increased	2.387	73	ABCA1,ACTB,AHR,AKAP1,ALDH3A2,APOE,APOL6,ARG1,ARHGDIA,CANX,CAV1,CD47,CDKN1A,CLCN3,CLIC1,CST3,CSTB,CXCL14,CXCL8,CYBA,CYBB,CYP1A1,DCN,DNM2,ERO1A,ESRRA,FBLN5,FTH1,FTL,GABARAP,GNAS,GPX1,GSN,HBA1/HBA2,HK2,HSPB1,IKBKB,IQGAP1,ITGB1,ITGB4,ITM2B,ITPR2,MAP3K11,MIF,MYLK,NAMPT,PECAM1,PINK1,PRDX2,PTGES,PTPN11,PYCARD,RAC1,RACK1,RPL29,RTN4,S100A8,SERPINF1,SH3BP1,SLC9A3R1,SOD2,SOD3,SREBF1,SREBF2,STAT3,TMBIM6,TNFR…
Free Radical Scavenging	Generation of reactive oxygen species	1.02e-07	Increased	2.018	37	ABCA1,APOE,APOL6,CAV1,CD47,CDKN1A,CLCN3,CLIC1,CSTB,CXCL14,CYBA,CYBB,ERO1A,GABARAP,GPX1,HBA1/HBA2,HSPB1,IKBKB,IQGAP1,ITGB1,ITM2B,ITPR2,MIF,NAMPT,PINK1,PYCARD,RAC1,RPL29,SERPINF1,SH3BP1,SOD2,SREBF1,SREBF2,STAT3,TXNIP,UQCRFS1,XDH
Cellular Movement	Homing of cells	1.11e-07	Increased	2.08	81	A2M,ADAM17,C10orf99,CAPG,CAV1,CCL27,CCND1,CD151,CD47,CD74,CDKN1A,CLCN3,CSK,CST3,CXCL14,CXCL8,CYBB,CYP7B1,DEFB103A/DEFB103B,DEFB4A/DEFB4B,DNM1,EDNRB,ELN,FGFBP1,GAS6,GFRA1,GNA11,GNAI2,GNAI3,GNAS,GNB2,GSN,HSPB1,IGFBP3,IKBKB,ITCH,ITGB1,LCN2,LGALS1,LYST,MAP2K2,MAP3K1,MAPK3,MICOS10-NBL1/NBL1,MIF,MMP28,MPP1,MYLK,NINJ1,PARD3,PLAT,PLD1,PLEC,PLEKHG5,PLXNB1,PTGES,PTPN11,RAC1,RHOB,RHOD,RICTOR,RPS19,RTN4,S100…
Free Radical Scavenging	Metabolism of reactive oxygen species	2.41e-07	Increased	2.496	74	ABCA1,ACTB,AHR,AKAP1,ALDH3A2,APOE,APOL6,ARG1,ARHGDIA,CANX,CAV1,CD47,CDKN1A,CLCN3,CLIC1,CST3,CSTB,CXCL14,CXCL8,CYBA,CYBB,CYCS,CYP1A1,DCN,DNM2,ERO1A,ESRRA,FBLN5,FTH1,FTL,GABARAP,GNAS,GPX1,GSN,HBA1/HBA2,HK2,HSPB1,IKBKB,IQGAP1,ITGB1,ITGB4,ITM2B,ITPR2,MAP3K11,MIF,MYLK,NAMPT,PECAM1,PINK1,PRDX2,PTGES,PTPN11,PYCARD,RAC1,RACK1,RPL29,RTN4,S100A8,SERPINF1,SH3BP1,SLC9A3R1,SOD2,SOD3,SREBF1,SREBF2,STAT3,TMBIM6…
Cell Morphology	Polarization of cells	3.4e-07	Increased	2.313	33	AHR,APOE,BRAF,CAST,CAV1,CD151,CD47,CD81,CLIP1,CXCL8,CYBB,FAT1,GNAI3,GSK3A,HIF1A,IGSF8,ITGB1,LAMA5,LCN2,MYLK,NAMPT,PARD3,PTPN11,RAC1,RC3H1,RICTOR,SCRIB,SLK,STAT3,SVIL,SYNE2,TIAM1,TIMP1
Organismal Survival	Organismal death	2.12e-23	Decreased	-3.621	324	ABCA1,ACTB,ADAM15,ADAM17,ADAR,AEBP1,AFDN,AFF4,AGPAT2,AHR,ALDH1A3,ALDOA,ANK3,AP1M1,APOD,APOE,ARF1,ARF5,ARG1,ARHGDIA,ARHGEF12,ARID4B,ATF4,ATP6AP1,ATP6V0C,ATR,BCLAF1,BGN,BIRC6,BLMH,BMPR2,BRAF,CANX,CAP1,CAPNS1,CAST,CAV1,CAVIN3,CCNA2,CCND1,CCND2,CD151,CD274,CD47,CD59,CD74,CDKN1A,CHD4,CIAO3,CKAP5,CKB,CLCN3,CLDN1,CLDN4,CLIC4,COL6A2,COL7A1,CRIM1,CSK,CSNK1A1,CST3,CSTB,CTBP1,CTNNBIP1,CTNNBL1,CTSF,CXCL14,CX…
Organismal Survival	Morbidity or mortality	7.75e-23	Decreased	-3.57	325	ABCA1,ACTB,ADAM15,ADAM17,ADAR,AEBP1,AFDN,AFF4,AGPAT2,AHR,ALDH1A3,ALDOA,ANK3,AP1M1,APOD,APOE,ARF1,ARF5,ARG1,ARHGDIA,ARHGEF12,ARID4B,ATF4,ATP6AP1,ATP6V0C,ATR,BCLAF1,BGN,BIRC6,BLMH,BMPR2,BRAF,CANX,CAP1,CAPNS1,CAST,CAV1,CAVIN3,CCNA2,CCND1,CCND2,CD151,CD274,CD47,CD59,CD74,CDKN1A,CHD4,CIAO3,CKAP5,CKB,CLCN3,CLDN1,CLDN4,CLIC4,COL6A2,COL7A1,CRIM1,CSK,CSNK1A1,CST3,CSTB,CTBP1,CTNNBIP1,CTNNBL1,CTSF,CXCL14,CX…
Cellular Development,Cellular Growth and Proliferation,Embryonic Development,Hematological System Development and Function,Hematopoiesis,Lymphoid Tissue Structure and Development,Organ Development,Organismal Development,Tissue Development	Megakaryocytopoiesis	2.77e-08	Decreased	-2.309	28	CDK13,CDKN1A,EP300,H3C1,H3C10,H3C11,H3C12,H3C14,H3C2,H3C3,H3C4,H3C7,H3C8,H4C1,H4C13,H4C2,H4C3,H4C4,H4C5,H4C6,H4C8,H4C9,HES1,KMT2C,PECAM1,RAC1,S100A9,THBS1
Cellular Development,Cellular Growth and Proliferation,Hematological System Development and Function,Hematopoiesis,Tissue Development	Differentiation of megakaryocyte/erythrocyte lineage cell	5.01e-08	Decreased	-2.761	36	ADAR,ATF4,CDK13,CDKN1A,EP300,H3C1,H3C10,H3C11,H3C12,H3C14,H3C2,H3C3,H3C4,H3C7,H3C8,H4C1,H4C13,H4C2,H4C3,H4C4,H4C5,H4C6,H4C8,H4C9,HES1,KMT2C,LCN2,PECAM1,PTPN11,RAC1,RPS14,RPS19,S100A8,S100A9,THBS1,TIMP1
Cellular Development,Cellular Growth and Proliferation,Hematological System Development and Function,Hematopoiesis,Tissue Development	Myelopoiesis of bone marrow	1.04e-07	Decreased	-2.491	29	CDK13,CDKN1A,EP300,H3C1,H3C10,H3C11,H3C12,H3C14,H3C2,H3C3,H3C4,H3C7,H3C8,H4C1,H4C13,H4C2,H4C3,H4C4,H4C5,H4C6,H4C8,H4C9,HES1,KMT2C,PECAM1,RAC1,S100A9,THBS1,TRIM28
Cellular Development,Cellular Growth and Proliferation,Hematological System Development and Function,Hematopoiesis,Tissue Development	Hematopoiesis of bone marrow	2.85e-07	Decreased	-2.153	30	ADAR,CDK13,CDKN1A,EP300,H3C1,H3C10,H3C11,H3C12,H3C14,H3C2,H3C3,H3C4,H3C7,H3C8,H4C1,H4C13,H4C2,H4C3,H4C4,H4C5,H4C6,H4C8,H4C9,HES1,KMT2C,PECAM1,RAC1,S100A9,THBS1,TRIM28
